# Supplementary material for: AuIII Acyclic (Amino)(N-Pyridinium)carbenoids: Synthesis via Addition of 2-PySeCl to AuI-Bound Isonitriles, Structures, and Cytotoxicity
Source: Int J Mol Sci. 2025 Jan 8;26(2):483. doi: 10.3390/ijms26020483 (PMC11765275; doi:10.3390/ijms26020483)
Supplement: Supplementary file 1 [file ijms-26-00483-s001.zip]

Archive with 1 entries (1 files):
- ijms-3383716-supplementary.pdf
